# Supplementary material for: Shared medical appointments: Translating research into practice for patients treated with ablation therapy for atrial fibrillation
Source: PLoS One. 2021 Feb 12;16(2):e0246861. doi: 10.1371/journal.pone.0246861 (PMC7880477; doi:10.1371/journal.pone.0246861)
Supplement: S1 Data — (XLSX) [file pone.0246861.s001.xlsx]

## Sheet: sma.afib.survey.data.20210108
intervention_received	PSS	PACIC_Patient_Activation	PACIC_Decision_Support	PACIC_Goal_Setting	PACIC_Problem_Solving	PACIC_Follow_Up	PACIC_Overall	AFSS	Godin	PAM_10_Score	PAM_10_Level	KAF Pre_Score	KAF Post_Score	Difference_Score	br_smoke_status	br_disopyramide	br_propafenone	br_flecainide	br_metoprolol	br_propranolol	br_atenolol	br_acebutolol	br_nadolol	br_bisoprolol	br_carvedilol	br_sotalol	br_dofetilide	br_amiodarone	br_dronedarone	br_ranolazine	br_verapamil	br_diltiazem	br_digoxin	br_dietician_yn	br_physiology_yn	br_ht_cm	br_wt_kg	BMI	mon3_ht_cm	mon3_wt_kg	mnth3_BMI	br_ecg_yn	br_ecg	mnth3_ecg_yn	mnth3_ecg	br_diabetes_yn	br_hypertension_yn	br_hyperlipidemia_yn	br_sleepapnea_yn
2	18	4.66667	4.33333	3	4	2.4	3.5	9	21	62.6	3	16	19	3	3			1													1			0	1	166.2	59.8	21.6491	167.7	59	20.9791	1	1	1	1	0	1	0	0
1	17	2	1.66667	2.2	1.25	1	1.6	13	65	68.9	3	17	18	1	2																			0	0	164	60.7	22.5684	169.6	61.5	21.3808	1	1	1	1	0	0	0	0
2	15	3	3.66667	2	2.75	1.4	2.4	22	21	59.3	3	18	18	0					1														1	0	1	170.4	75.6	26.0365				1	2	0		0	0	0	0
1	23	4.33333	4.33333	4	3.25	4.2	4	26	0	45.1	1	15	18	3	3											1								0	0	168.4	131.4	46.3352	169	129	45.1665	1	1	1	1	1	1	0	0
2	16	5	4.33333	3.6	4.5	3.2	4	23	0	75.5	4	19	19	0	3				1							1								0	1	190.2	129.4	35.7695				1	2	0		0	0	1	0
1	23	3.66667	3	2.4	2.5	1.2	2.4	9	31	90.2	4	15	18	3	2				1															0	1	171.1	118.2	40.3755	170	118.2	40.8997	1	1	1	1	0	0	1	1
2	21	3	3.33333	2.4	1	1.2	2.05	24	0	62.6	3	15	17	2	1											1						1		1	1	178.3	93.7	29.4739				1	2	1	2	0	1	0	0
1	20	4	3	2.2	3	1.2	2.5	8	17	72.1	3	18	15	-3	3												1							0	1	158.1	110.3	44.1277	155	112.9	46.9927	1	1	1	1	0	1	1	1
2		3	3.66667	1.33333		1.33333	2.33333	6	41	56	3	14	17	3	1									1										1	1	173	108.1	36.1188		106.7		1	1	1	1	1	1	0	1
2	17							7	42	75.5	4	18	20	2	3																			0	1	178.6	69.2	21.6942	182.5	69.7	20.927	1	1	1	1	0	0	0	0
2	19	1.33333	3.33333	1			2.14286	12	0	45.1	1	15	20	5	3											1								1	1	186.4	165.2	47.5465	186	167.3	48.3582	1	1	1	1				1
1	24	3	3	1.8	3	2.8	2.65	18	15	75.5	4	18	16	-2	2																			0	1	175.5	110	35.714	176.7	103.8	33.2448	1	1	1	1	0	1	1	1
2	26	3.66667	3.33333	2	2	1.4	2.3	24	12	68.9	3	21	19	-2	3													1						0	1	177	107	34.1537				1	2	1	1				1
1	20	3.66667	4.66667	2.2	4	1.6	3	3	101	65.8	3	12	13	1	2				1															0	1	183	101.2	30.2189	185.4	102	29.6743	1	1	1	1	0	0	0	0
2	20	1.66667	1.66667	1.2	1.25	1	1.31579	4	36	68.9	3	20	22	2	3				1	1														1	1	185.5	95.7	27.8115	185.5	92	26.7362	1	1	1	1		1	1
2	17	3	3	3.4	3.75	3	3.26316	7	9	56	3	2	9	7	3				1															1	1	176.1	85.9	27.6997	178	81.85	25.8332	1	2	1	1		1	1	1
2	18	2	3	1.6	1.25	1.4	1.75	16	60	0	1	4	19	15	2																	1		1		159.4	102.6	40.3804	155	104.9	43.6629	1	2	1	1	1		1	1
2	17	3.66667	2.33333	1.2	1	1	1.65	16	46	90.2	4	20	21	1																				1	1	191.2	99.2	27.1354		98.5		1	1	1	1	0	0	1	0
1	20	4.66667	3.33333	2.4	2	2	2.7	15	38	83.7	4	22	22	0	3		1															1		0	1	184.5	80.5	23.6485	184.6	80.1	23.5055	1	1	1	1				1
2	19	3	4	2.6	2.5	2.4	2.8	11	48	79.2	4	15	20	5	3																			0	0	185.5	106.3	30.892	185.5	106.3	30.892	1	2	1	1	0	0	0	0
2	20	5	5	5	5	5	5	2	9	90.2	4	20	22	2					1															0	1	159.9	72.1	28.1993	159.9	72.6	28.3949	1	2	1	1	1	1	1	0
2	22	2.66667	2	1	2.25	1	1.65	13	18	56	3	21														1								1	1	163.1	82	30.8252	161	78.7	30.3615	1	2	1	2	0	0	0	1
2	20	5	5	5			5	21	119	100	4	12	16	4	3																			0	0	174	78.5	25.9281	174.6	78.5	25.7502	1	1	1	1	0	0	0
2	17	5	3.33333	1.8	4	2.6	3.15	13	25	72.1	3	19	20	1	2				1									1						0	0	177	113.4	36.1965	177	108.7	34.6963	1	1	1	2	1	1	1	1
1	23	3.66667	4	2	2.25	1.8	2.55	13	19	59.3	3	18	16	-2	2																			0	1	180.1	91.1	28.0861	180.7	91.1	27.8999	1	1	1	1	0	1	1	1
2	22	5	4.66667	3.8	4.5	3.6	4.2	14	9	45.1	1	19	21	2																				1	1	159.4	74.1	29.1636	159.4	75.6	29.754	1	1	1	1	0	0	0	1
2	20	5	5	2.6	4.5	1.8	3.5	5	6	79.2	4	22	21	-1	3																			1	1	177	120.1	38.3351		116.9		1	1	1	1	0	0	0	1
2	19	5	2.33333	1.25	3.75	1	2.47368	8	294	68.9	3	18	18	0					1															0	0	179	85.9	26.8094	179	85.9	26.8094	1	1	1	1	0	0	0	0
2	20	5	4.33333	3.4	3	1	3.1	2	27	56	3	10	21	11	3																			0	0	191	86.1	23.6013				1	1	1	1	0	0	0	0
1	21	5	5	4.6	4.5	3.8	4.5	16	44	45.1	1	17	16	-1			1		1															0	1	179.9	108.3	33.4631				1	2	0		0	1	1	0
2	21	5	5	3.2	3.75	1.6	3.45	4	35	79.2	4	20	21	1	3				1									1						0	0	165	55	20.202				1	1	0		0	0	0	0
2	19	3.66667	2.66667	2.2	2.75	1.2	2.35	3	54	72.1	3	15	19	4	3				1															0	1	176	93.6	30.2169				1	1	0		0	0	0	1
2	19	5	4.66667	3.4	5	2.6	3.95	11	24	68.9	3	17	22	5	3				1															1	1	179	134.9	42.1023	179.3	133	41.3705	1	1	1	1	0	0	1	0
2	20	3	2.33333	2.8	3	3	2.85	14	27	47.4	2	15	19	4	3				1															0	0	176.7	82.5	26.4229	175.8	82.25	26.6133	1	1	1	1	0	1	1	0
2	21	1.66667	2.33333	1.8	1.75	1.2	1.7	23	21	72.1	3	18	19	1	3				1															0	0	168.9	141.5	49.6018	167	141.2	50.6293	1	2	1	1		1		1
2	20	2.33333	1.66667	2	1.5	1.2	1.7	1	22	47.4	2	20	20	0	2				1															0	0	175.8	83.7	27.0824	175	83.8	27.3633	1	1	1	1		1	1
2	22	4.33333	4	3	4	1	3.05	8	23	90.2	4	20	20	0	3																			0	0	167.9	88.4	31.3582	168	93.4	33.0924	1	1	1	1		1
1								16	12	59.3	3	16			3																			0	1	178.1	137.5	43.3486	177.2	135.3	43.0894	1	2	1	1	0	1	1	1
2	21	2.33333	2.33333	3			2.42857	17	21	62.6	3	13	19	6	2				1															0	0	179.4	102.6	31.8788	175	103.6	33.8286	1	2	1	2	0	1	0	1
1	18							6	96	79.2	4	14	17	3	3																			0	0	181.5	80.9	24.5581	184.4	80.2	23.5859	1	1	1	1	0	1	0	0
2	23	3	2.33333	1	1.5	1.6	1.75	6	93	100	4	16	19	3	3																			0	0	178.3	73.8	23.2142	178	73.6	23.2294	1	1	1	1	0	1	0	1
2	21	3.33333	3	3.2	3.5	2.8	3.15	13	37	68.9	3	17	20	3	3																			0	0	177.4	122.4	38.8932	177	120.4	38.4308	1	1	1	1				1
1	20	1.66667	1.66667	1.2	1.5	1.2	1.4	9	56	62.6	3	21	20	-1	2													1						0	0	173	91.9	30.706				1	1	0		0	0	1	0
2	30	2.33333	2.33333	1.4	3.5	2.4	2.35	19	0	0	1	4	20	16	1				1															0	0	167.2	87.4	31.2636				1	1	0					1
2	25	1	1	1	1	1	1	8	9	59.3	3	15	15	0	2									1										0	0	180.4	90.8	27.9006	178	93	29.3524	1	2	1	1		1
1		3.66667	3.66667	3			3.57143	12	96	68.9	3	19					1																	0	1	175.5	74	24.0258				1	2	0		0	0	0	0
1	22	4.33333	4.33333	2.4	4	1.2	2.94737	17	41	52.9	2	20	20	0	3			1	1															0	1	189	93.2	26.0911	191			1	1	1	1	0	0	0	0
1	23	3.33333	2.66667	2.4	2	1.2	2.2	8	26	79.2	4	20	21	1				1	1															0	1	186.9	72	20.6117	186	75	21.6788	1	1	1	1	0	0	0	0
2	17	2.66667	3.33333	2.8	3	1.6	2.6	11	27	79.2	4	19			3												1							0	0	185.4	95.6	27.8124				1	2	0		1	1	1	0
2	18	2.66667	4	3	3.75	3	3.25	25	12	68.9	3	15	15	0	3																			1	1	192	119.4	32.3893	188.5	121	34.0536	1	2	1	1	0	0	0	0
2	25	3.66667	4	4.2	4.25	4	4.05	18	49	100	4	18	19	1																				0	1	163.5	69.7	26.0734	163	71	26.7229	1	1	1	1	0	1	0	0
2	24	1.33333	2	2.4	1.75	1.2	1.75	22	55	42.9	1	15	19	4	1				1															0	0	170.3	67.8	23.3776	165	67.7	24.8669	1	2	1	2	0	1	0	0
2	20	1.66667	2.33333	1	2.25	1.4	1.65	15	0	62.6	3	17	20	3	2																			0	0	178.1	107.2	33.7961	175.7	107.5	34.8229	1	1	1	1	0	1	1	1
1	22	4.33333	4.33333	3.4	3.25	2	3.3	8	16	79.2	4	19	18	-1	3				1									1						0	0	184	98	28.9461	184	101	29.8322	1	1	1	1	1	1	1	0
2	19	5	3.66667	4	4	1.8	3.55	3	88	90.2	4	20	22	2	3																			0	0	185.5	78.1	22.6967	185	81	23.6669	1	1	1	1	0	0	0	0
1	18	4.33333	2	2.25	4	1.6	2.73684	16	50	65.8	3	16			3																			0	0	193	112.5	30.2022				1	1	0		0	0	0	0
2	22	3	3.33333	1.8	4.25	2.2	2.8	12	39	90.2	4	15	21	6	2																			0	0	196.8	132.4	34.1852	196.3	132.7	34.4374	1	1	1	1	0	1	0	1
2	15	4.33333	2.33333	1.6	1.75	1	2	3	0	45.1	1	17	20	3	3				1															0	0	170.7	91.4	31.3674	170.5	91.1	31.3379	1	1	1	1	0	0	0	0
2	20	2	2.66667	2	1.5	1.8	1.95	6	40	50	2	19	22	3	2			1														1		0	0	170.6	102.7	35.2868	167	102.65	36.8066	1	1	1	2	1	1	0	1
2	22	4	2.33333	1.4	3.5	2	2.52632	18	3	59.3	3	14	20	6	2													1				1		0	0	178.1	183.3	57.7876				1	2	1	2	0	1	1	1
2	21	3.66667	3	2.4	4	2.4	3	9	20	75.5	4	16	17	1	3																	1		0	0	181.5	84.6	25.6813				1	1	0		0	1	1	0
2		5	4.33333	2.4	4.75	3.8	3.9	2	14	83.7	4	17	20	3	2				1															0	0	192	103.9	28.1847	190.5	104.7	28.8507	1	1	1	1	1	1	1	0
1	25	3	2.33333	2.2	3	1.8	2.4	10	63	65.8	3	20			3				1								1							0	0	185.6	73.6	21.3659	187	74.2	21.2188	1	1	1	1	0	0	0	0
2	20	4.66667	4.66667	4.6	5	4	4.55	7	0	65.8	3	21	19	-2	1																			0	0	171	80.4	27.4956	171.5			1	1	0		0	1	1	0
1	22	4	3.66667	2.8	3.5	1.4	2.9	0	45	75.5	4	17	19	2	3																			0	1	185.1	87.1	25.4217	184	87.3	25.7857	1	1	1	1	0	0	0	0
2		3	2.33333	1.2	3.75	1.6	2.25	17	0	72.1	3	14	22	8	2				1													1		0	0	169.6	101.2	35.1827				1	1	0		0	1	1	0
2	22	5	5	2.2	5	2.6	3.7	14	45	75.5	4	16	20	4	2												1							0	0	185	106.9	31.2345	186	110.6	31.969	1	1	1	1	0	1	0	0
2	23	4.33333	4	2.6	4.5	2.2	3.35	14	24	65.8	3	20	20	0	3				1									1				1		0	0		199					1	2	0		0	1	1	0
2	20	4	4	3.4	4	2.2	3.4	14	35	100	4	12	19	7	3				1									1						0	1	190.3	105.4	29.1047	190	103	28.5319	1	2	0		0	0	0	1
2	25	2	3.33333	1.6	2	1.4	1.95	29	0	79.2	4	13	19	6	3																			0	1	161.3	61.6	23.6762	164	62	23.0518	1	1	1	1	0	0	0	0
2	21	5	4	2.8	3.5	1.8	3.2	12	21	100	4	19			3											1								1	1	165.4	89.7	32.7885	166.3	85.6	30.952	1	1	1	1	1	1	1	1
2	16	2.33333	3	1.2	2	2	2	10	30	79.2	4	19	21	2	3				1															1	1	184.5	111.5	32.7553	185	115	33.6012	1	2	1	1	0	0	0	0
2	18	3	2.66667	1.6	1.75	1.2	1.9	10	40	79.2	4	14	20	6				1																0	1	200.3	108.6	27.0687	187	106.7	30.5127	1	1	1	1	0	0	0	0
1	24	1.33333	2	2.8	3	1.6	2.2	20	15	65.8	3	18	21	3	2				1															1	1	186.3	104.3	30.051	184	103	30.423	1	1	1	1	1	1	0	1
2	23	4	4	1.6	1	2.6	2.45	11	0	59.3	3	16	21	5	3				1															1	1	187.2	124.8	35.6125	187.2	124.2	35.4413	1	1	1	1	0	1	1	0
1	19	1	1	1	1	1	1	8	49	100	4	18	16	-2	3																			0	0	179	72.8	22.7209				1	1	0		0	0	0	0
2		3.66667	3	2	2.5	2.2	2.55	14	0	56	3	12	16	4	3				1															0	1	176.1	76.4	24.6363				1	1	0		0	0	0	0
1	16			1.75	2.75	1	1.76923	8	68	47.4	2	9	15	6	1				1															0	0	167.2	78.9	28.2231				1	1	0		0	0	0	0
1	23	5	5	4.2	5	4.4	4.65	22	12	72.1	3	21	22	1	3																			0	0	167.1	77.2	27.648	167.3	82.5	29.4756	1	1	0		0	0	1	1
2	17	3.33333	2.33333	1	1	1	1.55	20	0	56	3	17	22	5	2				1															0	0	190.9	102.4	28.0988	192	102.7	27.8592	1	2	1	2	0	1	0	0
2	22	4	2.66667	2.2	2.75	1.2	2.4	2	30	79.2	4	14	17	3	2				1															0	0	180.8	92.5	28.2973				1	1	0		0	0	1	0
1	21	4	2.33333	1	2.25	2.6	2.44444	18	0	59.3	3	16			3												1							0	0	158.5	112.2	44.6616				1	2	0		0	1	1	1
2	19			2.5	3.5	3.6	3.23077	13	12	56	3	20	19	-1																	1			0	1	177.7	111.4	35.2785	178	110	34.7178	0		1	1	0	1	0	1
1	19	5	4.33333	3.2	3.25	2	3.35	0	187	75.5	4	15	17	2	2																			0	0	164	74.8	27.8108				1	1	0		0	0	1	1
1	19	3	3	2.2	2.75	2.2	2.55	12	16	72.1	3	20	22	2	3		1															1		0	1	174.8	81.7	26.7386	175.5	84	27.2725	1	2	1	1	0	0	0	0
1									0	0	1	0			3																			0	1	161.6	70.7	27.073	161	70.3	27.1209	1	1	1	1	0	1	0	0
1	17	2.66667	3.66667	1.8	2.5	1	2.15	18	30	65.8	3	18	21	3	2				1															0	1	166.2	82.5	29.867	168	77	27.2817	1	2	1	1	0	0	0	1
1	20	1.33333	1.66667	1.2	1	1	1.2	19	0	52.9	2	16			1																			0	1	181	73	22.2826				1	1	0		0	1	0	0
1	20	3	4	2.8	3.5	2.2	3	24	12	50	2	17	19	2	2				1									1						0	1	181.1	105.3	32.1064	180	104.7	32.3148	1	2	1	1	0	1	0	0
1	16	4	4	2.6	4	1.6	3.05	12	0	52.9	2	15	19	4	2																			0	0	196.5	139.5	36.1284	193	139	37.3164	1	2	1	2	0	1	1	1
1	25	4.33333	5	4.4	4	4.6	4.47368	13	40	68.9	3	13	20	7					1															1	1	160.6	59.4	23.0301				1	1	0		0	0	0	0
1		2.33333	2.33333	2.6	3	1	2.2	4	0	56	3	9			2				1															0	1	184.2	96.9	28.5591	183.5	92.7	27.5301	1	1	1	1	0	0	0	1
1	17	3.33333	3.66667	2.8	3	1.8	2.8	15	85	100	4	18			3			1	1															0	1	176.9	89.9	28.7279				1	2	0		1	1	0	1
1	18	5	4.66667	2.6	5	1	3.35	7	28	90.2	4	19	20	1	3			1																0	0	183	93	27.7703	185	98.1	28.6633	1	1	1	1	0	0	0	0
1	19	3.33333	2	2	1.75	1.6	2.05	12	34	56	3	15	19	4	2											1								0	0	184.4	95.1	27.9678				1	1	0		0	0	0	0
1	20	3.66667	4	2.8	3.75	1.4	2.95	5	77	50	2	18	16	-2	1																	1		0	1	179.3	105.5	32.8165				1	1	0		0	1	1	1
1	20	5	5	4.4	5	3.4	4.45	7	60	90.2	4	22																						0	1	177.6	86.8	27.5191				1	2	0		0	1	0	0
1	18	4.66667	4.33333	3.2	4.5	2.2	3.6	12	48	79.2	4	14	16	2	3												1							0	0	176.6	77.3	24.7855	173	76	25.3934	1	1	1	1	0	0	1	0
1	17	1.66667	3.33333	1.8	2.5	1	1.95	22	12	72.1	3	22	21	-1	2				1									1						0	0	165.8	73.3	26.6646	166	73.7	26.7455	1	2	1	1	0	1	1	1
1	22	4.66667	4.66667	4.6	5	4	4.55	17	29	90.2	4	22	22	0	3				1															0	1	178.5	91.4	28.686	182			1	2	1	1	0	1	1	1
1	28	5	4	2.2	1	1	2.35	34	0	40.9	1	18	17	-1	2				1															0	0	182.3	124.6	37.4925	180	124	38.2716	1	2	1	1	0	1	0	1
1	21	2.33333	3.66667	2.2	3	1.8	2.5	19	15	62.6	3	19	20	1	2					1						1								0	0	185	201.7	58.9335				1	2	0		0	0	0	1
1	21	4.66667	3.66667	4	4.75	3.6	4.1	10	210	65.8	3	14	22	8					1									1						0	1	185.4	118.9	34.5909	186	116	33.5299	1	2	1	2	0	0	0	1
1	20	4.33333	2	1.8	1.5	1.2	2	8	9	79.2	4	18	19	1	3				1									1						0	1	173.7	109.1	36.1597				1	2	0		0	1	0	0
1		4.66667	5	3	4.25	2.4	3.65	0	30	90.2	4	18	18	0					1															0	1	184.2	101.1	29.797				1	1	0		0	0	0	0
1	12	4.33333	3.66667	3.2	4	2.2	3.35	24	27	68.9	3	19	19	0	2																			0	1	202.3	118.6	28.9796	201	115	28.4646	1	2	1	2	0	1	0	1
1	27	2	1.66667	2.4	1	2	1.85	17	35	0	1	2			3											1								0	1	158.1	94.4	37.7666	168.9	95.8	33.582	1	1	1	1	0	1	1	0
1	21	3.66667	2	2.2	3	1.4	2.35	13	21	79.2	4	18	18	0	3			1														1		0	1	165.9	99	35.9702	163.2	97	36.4193	1	2	1	2	0	1	1	1
1	18	3.33333	3.33333	2.2	1.5	2.2	2.4	7	34	100	4	21			2												1					1		0	0	197	93.2	24.015				1	2	0		0	0	0	0
1	19	4.66667	3.33333	3.6	4.5	1.8	3.45	12	21	83.7	4	19	21	2	3			1	1															0	1	168.1	76.6	27.1077				1	1	0		0	1	1	0
1	16	2.33333	2.66667	2.2	2.5	1.4	2.15	3	23	75.5	4	20	21	1	2											1								0	0	182.5	117.9	35.3988				1	2	1	1	0	1	1	0
1	22	3.33333	2.66667	2.8	4	1.6	2.8	16	32	90.2	4	18	20	2	3				1								1							0	0	159.2	82	32.354	157	84.1	34.119	1	1	1	1	0	1	1	0
1	16	5	4.33333	3.2	4.25	4	4.0625	18	9	65.8	3	13	17	4	2																			0	1	166.6	75.3	27.1297	161	74.9	28.8955	1	1	0		0	0	0	0
1	20	1.33333	1.33333	1	1	1	1.1	0	20	62.6	3	18			2				1															0	0	190	116	32.133	189.9	118.7	32.9155	1	1	1	1	0	1	1	0
1	14	5	5	4	4.75	3.6	4.35	18	40	83.7	4	18			1				1															0	0	178	105.4	33.266				1	2	0		0	0	1	0
1	17	4	1.66667	1.6	1.5	1.4	1.9	21	0	59.3	3	14			3																			0	0	157	67.2	27.2628		67.7		1	1	1	1	0	0	0	1
1	18	5	4.66667	5	5	3.8	4.65	10	9	56	3	8			3				1															0	0	167.1	96.7	34.6317	167	98.1	35.1752	1	1	1	1	0	1	0	0
1	9	5	5	3.4	5		4.42857	3	70	62.6	3	5	11	6	3																			0	1	176.5	97.5	31.2979				1	1	0		0	0	0	0
1	19	4.33333	4	3.2	4	3	3.6	12	22	68.9	3	18	21	3	3				1															0	0	175.6	96.1	31.1655	175	97.7	31.902	1	2	0		0	1	0	1
1	18	4.33333	4.66667	4.6	4.75	4.8	4.65	1	49	75.5	4	19	20	1	3	1			1															0	0	187.9	97.7	27.672	187.8	96.2	27.2762	1	2	1	1	0	1	0	1
1	26	4.66667	3	1.2	1.25	1.4	2.05	30	37	59.3	3	13	16	3					1													1		0	1	181.2	150.1	45.7156		149.2		1	2	1	1	1	1	0	1
1	18	5	4.66667	3.6	4.75	2.6	3.95	13	0	79.2	4	18			1																			0	0	184	101.8	30.0685				1	2	0		0	0	0	1
1	18	4	4.33333	3.6	4	3.2	3.75	8	48	62.6	3	16	17	1					1															0	1	183.8	117.8	34.8702	183.9	118.5	35.0393	1	2	1	1	0	0	1	1
[truncated: 34 more columns]
